# Supplementary material for: DNMT family induces down-regulation of NDRG1 via DNA methylation and clinicopathological significance in gastric cancer
Source: PeerJ. 2021 Sep 16;9:e12146. doi: 10.7717/peerj.12146 (PMC8450010; doi:10.7717/peerj.12146)
Supplement: Supplemental Information 3 [file peerj-09-12146-s003.zip]

Archive with 3 entries (2 files):
- raw data-WB/WB-raw data.jpg
- raw data-WB/WB-raw data.xlsx
- raw data-WB/
