# Supplementary material for: DNMT family induces down-regulation of NDRG1 via DNA methylation and clinicopathological significance in gastric cancer
Source: PeerJ. 2021 Sep 16;9:e12146. doi: 10.7717/peerj.12146 (PMC8450010; doi:10.7717/peerj.12146)
Supplement: Supplemental Information 5 [file peerj-09-12146-s005.zip]

Archive with 14 entries (13 files):
- Raw data/
- Raw data/DMNT3A-mRNA level.pdf
- Raw data/DNMT1--mRNA level.pdf
- Raw data/DNMT3B-mRNA level.pdf
- Raw data/DNRG1-M-DNMT1 (1).pdf
- Raw data/DNRG1-M-DNMT3A.pdf
- Raw data/DNRG1-M-DNMT3B.pdf
- Raw data/NDRG1-DNMT-TCGA.xls
- Raw data/NDRG1-DNMT1.pdf
- Raw data/NDRG1-DNMT3A.pdf
- Raw data/NDRG1-DNMT3B.pdf
- Raw data/NDRG1-mRNA level.pdf
- Raw data/clinical data.xlsx
- Raw data/╖╓╬÷▒φ╕±.spv
